# Supplementary material for: Excited States Computation of Models of Phenylalanine Protein Chains: TD-DFT and Composite CC2/TD-DFT Protocols
Source: Int J Mol Sci. 2022 Jan 6;23(2):621. doi: 10.3390/ijms23020621 (PMC8776158; doi:10.3390/ijms23020621)
Supplement: Supplementary file 1 [file ijms-23-00621-s001.zip]

Archive with 1 entries (1 files):
- ijms-1489857-supplementary.pdf
